# Supplementary material for: The Clinical Implication of Conversion Surgery in Patients with Stage IV Gastric Cancer Who Received Systemic Chemotherapy
Source: Biomedicines. 2023 Nov 20;11(11):3097. doi: 10.3390/biomedicines11113097 (PMC10669208; doi:10.3390/biomedicines11113097)
Supplement: Supplementary file 1 [file biomedicines-11-03097-s001.zip]

Archive with 1 entries (1 files):
- biomedicines-2667317-supplementary.pdf
